# Supplementary material for: Exploring the Effects of Metformin on the Body via the Urine Proteome
Source: Biomolecules. 2025 Feb 7;15(2):241. doi: 10.3390/biom15020241 (PMC11853151; doi:10.3390/biom15020241)
Supplement: Supplementary file 1 [file biomolecules-15-00241-s001.zip]

Archive with 7 entries (7 files):
- Table S2. Differentially modified peptides identified by comparison of the experimental and control groups..xlsx
- Table S3. Proteins containing differentially modified peptides..xlsx
- Table S4. Differentially modified peptides with changes from presence to absence or absence to presence..xlsx
- Table S5. Proteins containing differentially modified peptides with changes from presence to absence or absence to presence..xlsx
- Table S6. Information on the DIA acquisition window..xlsx
- Supplementary Methods.pdf
- Table S1. Differential proteins identified by comparison of the experimental and control groups..xlsx
