# Supplementary material for: Exploring the Effects of Metformin on the Body via the Urine Proteome
Source: Biomolecules. 2025 Feb 7;15(2):241. doi: 10.3390/biom15020241 (PMC11853151; doi:10.3390/biom15020241)
Supplement: Supplementary file 1 [file biomolecules-15-00241-s001.zip › Table S6. Information on the DIA acquisition window..xlsx]

## Sheet: Sheet1
m/z	z	t start (min)	t stop (min)	Isolation Window (m/z)
380.5	2	0	90	61
432	2	0	90	42
467	2	0	90	28
493.5	2	0	90	25
516.5	2	0	90	21
540	2	0	90	26
560.5	2	0	90	15
576	2	0	90	16
593.5	2	0	90	19
612.5	2	0	90	19
630.5	2	0	90	17
647.5	2	0	90	17
664.5	2	0	90	17
683	2	0	90	20
702	2	0	90	18
720	2	0	90	18
738.5	2	0	90	19
757	2	0	90	18
774.5	2	0	90	17
791.5	2	0	90	17
809.5	2	0	90	19
828.5	2	0	90	19
847	2	0	90	18
865	2	0	90	18
884	2	0	90	20
903.5	2	0	90	19
922.5	2	0	90	19
942	2	0	90	20
962	2	0	90	20
983.5	2	0	90	23
1009	2	0	90	28
1037	2	0	90	28
1067	2	0	90	32
1101	2	0	90	36
1140.5	2	0	90	43
1186.5	2	0	90	49
1241.5	2	0	90	61
1321.5	2	0	90	99
1460.5	2	0	90	179
