# Supplementary material for: Exploring the Effects of Metformin on the Body via the Urine Proteome
Source: Biomolecules. 2025 Feb 7;15(2):241. doi: 10.3390/biom15020241 (PMC11853151; doi:10.3390/biom15020241)
Supplement: Supplementary file 1 [file biomolecules-15-00241-s001.zip › Table S1. Differential proteins identified by comparison of the experimental and control groups..xlsx]

## Sheet: Sheet1
UniProt ID	Protein name	Trend	FC	p-Value
P19629	L-lactate dehydrogenase C chain	↓	0.08	0.0237
Q6TA48	Mucosal pentraxin	↓	0.12	0.0438
Q07009	Calpain-2 catalytic subunit	↓	0.21	0.000908
F1LRT9	Dynein cytoplasmic 1 heavy chain 1	↓	0.21	0.00159
P16446	Phosphatidylinositol transfer protein alpha isoform	↓	0.23	0.0348
A0A0G2JVF2	Solute carrier family 22, member 21	↓	0.24	0.0466
Q6AYR8	Secernin-2	↓	0.25	0.0103
A0A0G2JVZ6	Integrin subunit alpha V	↓	0.27	0.0492
P97608	5-oxoprolinase	↓	0.27	0.0241
Q63355	Unconventional myosin-Ic	↓	0.33	0.0138
A0A0G2JX26	Solute carrier family 17 member 3	↓	0.34	0.0159
D3Z9E5	Sodium-coupled monocarboxylate transporter 1	↓	0.36	0.000573
Q5XIM9	T-complex protein 1 subunit beta	↓	0.36	0.000686
Q5BJU0	RAS related 2	↓	0.37	0.0237
G3V6S5	C-1-tetrahydrofolate synthase, cytoplasmic	↓	0.4	0.00134
B4F795	Choline transporter-like protein 2	↓	0.41	0.00155
G3V709	Nicotinate phosphoribosyltransferase	↓	0.42	0.00467
D3Z8F1	Villin-like	↓	0.43	0.0147
M0R6K0	Laminin subunit beta 2	↓	0.43	0.011
A0A0G2K785	Glycerol kinase	↓	0.43	0.0128
D4ACB8	T-complex protein 1 subunit theta	↓	0.44	0.0355
F7DLY1	EPS8-like 2	↓	0.45	0.0132
D3ZC55	Heat shock protein family A member 12A	↓	0.46	0.0314
F1LY81	Rhophilin, Rho GTPase-binding protein 1	↓	0.46	0.00211
O70352	CD82 antigen	↓	0.46	0.0361
A0A0G2JY02	Solute carrier family 5 member 9	↓	0.47	0.00279
Q641Z6	EH domain-containing protein 1	↓	0.47	0.000865
A0A0G2K8B7	Eukaryotic initiation factor 4A-II	↓	0.48	0.0419
F1LW74	IQ motif containing GTPase activating protein 2	↓	0.48	0.045
P63095	Guanine nucleotide-binding protein G(s) subunit alpha isoforms short	↓	0.49	0.0107
Q587K3	TBC1 domain family, member 10a	↓	0.49	0.0342
A0A0G2K3C5	Cystathionine gamma-lyase	↓	0.5	0.00106
Q5U300	Ubiquitin-like modifier-activating enzyme 1	↓	0.5	0.0215
A0A0G2JVE6	Aminopeptidase	↓	0.5	0.0152
Q64319	Amino acid transporter heavy chain SLC3A1 (D2)	↓	0.52	0.0431
P51907	Excitatory amino acid transporter 3	↓	0.52	0.0157
Q923S2	PDZK1-interacting protein 1	↓	0.53	0.0231
M0R757	Elongation factor 1-alpha	↓	0.53	0.0182
Q06496	Sodium-dependent phosphate transport protein 2A	↓	0.53	0.0285
A0A0G2JYI5	Monoglyceride lipase	↓	0.53	0.012
A0A0G2JWD0	Prominin 1	↓	0.53	0.0021
A0A0H2UHM7	Tubulin alpha chain	↓	0.53	0.0216
Q6MG71	Choline transporter-like protein 4	↓	0.53	0.0486
F1M779	Clathrin heavy chain	↓	0.53	0.0247
P08644	GTPase KRas	↓	0.53	0.0381
P50398	Rab GDP dissociation inhibitor alpha	↓	0.53	0.0467
D3Z8T8	RGD1563547 (Predicted)	↓	0.54	0.0268
A0A0G2JZH0	Calcium binding protein 39	↓	0.54	0.0405
A0A0H2UI07	Pyruvate kinase	↓	0.54	3.44e-05
P36970	Phospholipid hydroperoxide glutathione peroxidase	↓	0.55	0.0107
A0A140TAA4	Programmed cell death 6-interacting protein	↓	0.55	0.011
A0A0G2JSI1	4-trimethylaminobutyraldehyde dehydrogenase	↓	0.55	0.00599
Q9QY17	Protein kinase C and casein kinase substrate in neurons 2 protein	↓	0.56	0.0465
P10760	Adenosylhomocysteinase	↓	0.56	0.00368
Q05BA4	Myadm protein	↓	0.56	0.0119
Q68G31	Phenazine biosynthesis-like domain-containing protein	↓	0.57	0.0361
Q5I0M2	Nicotinate-nucleotide pyrophosphorylase	↓	0.57	0.0479
A0A0G2K9L2	Target of myb1 like 2 membrane trafficking protein	↓	0.57	0.0045
A0A0G2K2B6	Thiopurine S-methyltransferase	↓	0.58	0.00749
F1M3L7	Epidermal growth factor receptor kinase substrate 8	↓	0.58	0.000568
D4A5I9	Unconventional myosin-VI	↓	0.59	0.000705
P68035	Actin, alpha cardiac muscle 1	↓	0.59	0.00873
D3ZCA0	Pyridoxal phosphate homeostasis protein	↓	0.59	0.0259
P06685	Sodium/potassium-transporting ATPase subunit alpha-1	↓	0.6	0.00996
Q7TQ94	Deaminated glutathione amidase	↓	0.6	0.00749
B2GUX7	Cellular repressor of E1A-stimulated genes 1	↓	0.6	0.03
Q6AYS4	Plasma alpha-L-fucosidase	↓	0.6	0.0335
P68511	14-3-3 protein eta	↓	0.61	0.0479
Q6IRK9	Carboxypeptidase Q	↓	0.61	0.00133
Q4KLZ6	Triokinase/FMN cyclase	↓	0.61	0.0245
P22734	Catechol O-methyltransferase	↓	0.61	0.0352
E9PT65	Radixin	↓	0.61	0.0371
D3ZCG9	Integrin alpha 3 variant A	↓	0.62	0.0142
A0A0A0MXX5	Dehydrogenase/reductase SDR family member 6	↓	0.63	0.00423
A0A096MK30	Moesin	↓	0.63	0.0239
G3V6D9	Na(+)/H(+) exchange regulatory cofactor NHE-RF	↓	0.63	0.0235
A0A0H2UHY8	Aspartoacylase	↓	0.63	0.0149
Q63797	Proteasome activator complex subunit 1	↓	0.63	0.0494
O70377	Synaptosomal-associated protein 23	↓	0.64	0.00768
Q9QYU4	Ketimine reductase mu-crystallin	↓	0.64	0.0331
Q8CG45	Aflatoxin B1 aldehyde reductase member 2	↓	0.64	0.0215
A0A0G2JTX5	Dipeptidyl peptidase 4	↓	0.65	0.00146
Q66H12	Alpha-N-acetylgalactosaminidase	↓	0.65	0.000684
Q6IMZ3	Annexin	↓	0.65	0.0169
P38918	Aflatoxin B1 aldehyde reductase member 3	↓	0.66	0.0324
D3ZXY4	Aldehyde dehydrogenase 8 family, member A1	↓	0.66	0.0157
D3ZJF9	Alpha-galactosidase	↓	0.66	0.00478
P60711	Actin, cytoplasmic 1	↓	0.67	0.0268
A0A0G2K1F3	Coatomer subunit gamma	↑	1.51	0.00566
A0A0H2UI19	Coagulation factor XII	↑	1.51	0.00291
Q498S8	Frizzled-8	↑	1.52	0.0086
A0A0G2K845	Adiponectin, C1Q and collagen domain containing	↑	1.52	0.0309
Q3KR94	Vitronectin	↑	1.53	0.000599
D3ZZT9	Collagen type XIV alpha 1 chain	↑	1.53	0.0225
Q01177	Plasminogen	↑	1.53	0.00174
F1M8Z6	TNF receptor superfamily member 11A	↑	1.54	0.0138
B0BNG3	Lman2 protein	↑	1.54	0.046
D3ZUR5	Secreted Ly6/Plaur domain containing 2	↑	1.54	0.000567
F7FHF3	Serpin family F member 2	↑	1.56	0.0452
M0R8H7	Interferon alpha and beta receptor subunit 2	↑	1.57	0.00972
F1M4Q3	Hemicentin 1	↑	1.58	0.0307
P02631	Oncomodulin	↑	1.6	0.0271
A0A0G2K5E1	Proline rich 4	↑	1.61	0.0359
Q66HG0	E3 ubiquitin-protein ligase RNF13	↑	1.62	0.0125
P01681	Ig kappa chain V region S211	↑	1.62	0.0447
B2RZ77	Dermatopontin	↑	1.64	0.0082
A0A0G2JVB2	Signal peptide, CUB domain and EGF like domain containing 2	↑	1.66	0.000958
A0A0H2UHR7	Filamin-C	↑	1.66	0.0275
F1LTY5	Ig-like domain-containing protein	↑	1.67	0.0342
D3ZAA3	Latent transforming growth factor beta binding protein 1	↑	1.67	0.0367
Q02445	Tissue factor pathway inhibitor	↑	1.68	0.0321
P02454	Collagen alpha-1(I) chain	↑	1.68	0.0473
Q4V885	Collectin-12	↑	1.69	0.00522
O89117	Beta-defensin 1	↑	1.69	0.0174
F7FMS0	Macrophage stimulating 1	↑	1.7	0.0045
F1LMI3	Cadherin 3	↑	1.7	0.0392
A0A0G2K332	Ig-like domain-containing protein	↑	1.71	0.0495
B5DFD8	SH3 domain-binding glutamic acid-rich-like protein	↑	1.75	0.00254
D4A5L9	Cytochrome c domain-containing protein	↑	1.8	0.00686
G3V9P1	Phosphoinositide-3-kinase-interacting protein 1	↑	1.81	0.000816
F1LYX9	Desmoglein 2	↑	1.82	0.0455
F1M5L5	Ig-like domain-containing protein	↑	1.84	0.0311
F1MAH6	Cadherin 11	↑	1.84	0.0108
G3V6X0	Cellular communication network factor 4	↑	1.87	0.0192
F1M8E9	lysozyme	↑	1.89	0.0324
G3V862	Angiopoietin-like 2	↑	1.9	0.0428
Q4G075	Leukocyte elastase inhibitor A	↑	1.9	0.0176
D3ZKN1	BPI fold containing family A, member 6	↑	1.93	0.0151
P08721	Osteopontin	↑	1.96	0.0249
O35760	Isopentenyl-diphosphate Delta-isomerase 1	↑	1.96	0.0324
Q64240	Protein AMBP	↑	1.96	0.0125
F1M7F7	Complement component C6	↑	1.96	2.66e-05
G3V615	Complement factor B	↑	1.99	0.00671
G3V8K5	Growth differentiation factor 15	↑	2.01	0.00037
P04073	Gastricsin	↑	2.01	0.0125
A0A0G2K5X3	Ig-like domain-containing protein	↑	2.04	0.0211
O55004	Ribonuclease 4	↑	2.04	0.0305
F1M091	Kallikrein m	↑	2.05	0.0167
Q8K4J7	Resistin	↑	2.09	0.0206
A0A0G2K8S9	NAD(P)(+)--arginine ADP-ribosyltransferase	↑	2.12	0.0298
D3ZY96	Neutrophilic granule protein	↑	2.18	0.0323
A0A0G2KA90	Desmocollin 1	↑	2.18	0.0409
A0A0H2UHM3	Haptoglobin	↑	2.19	0.0234
A0A0H2UHR6	Coagulation factor X	↑	2.29	0.000208
A0A0G2K392	MBL associated serine protease 2	↑	2.29	0.0433
D3ZXJ0	Matrix metallopeptidase 17	↑	2.31	0.0062
G3V8S9	Cathelicidin antimicrobial peptide	↑	2.41	0.0077
Q9QZQ5	CCN family member 3	↑	2.57	0.00221
Q4FZU2	Keratin, type II cytoskeletal 6A	↑	2.78	0.0016
A0A0G2K4B4	acid phosphatase	↑	3.5	0.0244
G3V6R5	sulfite oxidase	↑	3.76	0.00337
Q4FZU6	Annexin A8	↑	4.07	0.0272
A0A0H2UHE4	Regenerating family member 3 beta	↑	4.26	0.0299
P02793	Ferritin light chain 1	↑	4.48	0.0197
Q9JKB7	Guanine deaminase	↑	7.52	0.0029
F1LQQ8	Beta-glucuronidase	↑	8.86	0.00667
Q9JJI3	Major urinary protein 4	↑	9.82	0.00611
F1LQM1	Alpha-2u-globulin	↑	10.31	0.00402
Q9JJH9	Alpha-2u globulin	↑	11.67	0.00833
D3ZVB6	Lipoprotein(a) like 2, pseudogene	↑	12.9	0.0394
F1LMN1	Cytochrome P450	↑	13.22	0.0152
D4A0W2	Lysozyme f1	↑	19.23	0.00368
P07824	Arginase-1	↑	19.52	0.0161
Q63471	BPI fold-containing family A member 2	↑	24.76	0.00466
A0A0G2JSI5	Chymotrypsin-like elastase family member 1	↑	25.11	0.0391
D3ZHS5	Carboxypeptidase A4	↑	49.79	0.00839
